# Supplementary material for: Direct interaction between TDP-43 and Tau promotes their co-condensation, while suppressing Tau fibril formation and seeding
Source: EMBO J. 2025 Oct 17;44(24):7395–433. doi: 10.1038/s44318-025-00590-2 (PMC12706024; doi:10.1038/s44318-025-00590-2)
Supplement: Supplementary file 2 — Table EV1 [file 44318_2025_590_MOESM2_ESM.xlsx]

## Sheet: Sheet1
	Abbreviations: Non-ND: non-neurodegenerative disease; FTLD: frontotemporal lobar degeneration; AD+: Alzheimer´s disease with TDP-43 pathology; AD−: Alzheimer´s disease without TDP-43 pathology; PD: Parkinson´s disease; na: non-investigated; HD: Huntington´s disease; PNFA: progressive non-fluent aphasia; CBD: corticobasal degeneration; bvFTD: behavioural variant frontotemporal dementia; PSP: progr…
		Pathology Diagnosis	Gender	Age at onset	Age at death	Duration	PM delay (hours)	Brain weight	Clinical	Mutations	Braak Tau	Thal Phase	CERAD	ABC	CAA	α-synuclein	TDP-43	notes	Region	Sender
		Non-ND 1	M	na	101	na	1 day, 2:35:00	975			1	0	0	A0B1C0	0	0	0		Frontal Cortex	QSBB, UCL, London
		Non-ND 2	M	na	64	na	3 days, 8:00:00	1695			0	1	0	A1B0C0	0	0	0		Frontal Cortex	QSBB, UCL, London
		Non-ND 3	M	na	79	na	03:30:00	1355			2	0	0	A0B1C0	0	0	0		Frontal Cortex	QSBB, UCL, London
		Non-ND 4	F	na	90	na	06:05:00	1255			3							PART; small infarctions; slight CAA	Left Superior Frontal Gyrus	Netherlands Brain Bank
		AD+ 1	M	76	82	6	1 day, 0:00:00	1208	FTD-PPA		6	5	2	A3B3C2	3	1	1	Limbic α-syn and TDP-43	Frontal Cortex	QSBB, UCL, London
		AD+ 2	F	59	79	20	1 day, 6:25:00	961	AD		6	5	3	A3B3C3	3	1	1	Neocortical α-syn and limbic TDP-43	Frontal Cortex	QSBB, UCL, London
		AD+ 3	F	62	73	11	1 day, 10:00:00	1000	AD		6	5	3	A3B3C3	3	1	1	TDP43	Frontal Cortex	QSBB, UCL, London
		AD+ 4	M	72	81	9	3 days, 16:15:00	1246	AD		5	5	2	A3B3C2	2	1	1	α-syn Braak stage 6 diffuse neocortical, TDP43 limbic and neocortical	Frontal Cortex	QSBB, UCL, London
		AD– 1	M	51	66	15	3 days, 5:15:00	1119	AD		6	5	3	A3B3C3	2	1	0	Limbic α-syn	Frontal Cortex	QSBB, UCL, London
		AD– 2	M	54	66	12	1 day, 2:23:00	1220	AD		6	5	3	A3B3C3	3	1	0	Limbic α-syn	Frontal Cortex	QSBB, UCL, London
		AD– 3	F	54	71	17	3 days, 4:45:00	973	AD		6	5	3	A3B3C3	3	1	0	Amygdala α-syn	Frontal Cortex	QSBB, UCL, London
		FTLD-TDP 1 (Type A)	M	65			07:30:00	860						A0B1C0					superior frontal gyrus	Netherlands Brain Bank
		FTLD-TDP 2 (Type A)	M	57	60	3	1 day, 16:25:00	1673	FTLD		2	3	1	A2B1C1	1	0	1		Frontal Cortex	QSBB, UCL, London
		FTLD-TDP 3 (Type A)	F	61	65	4	1 day, 20:52:00	1183	PPA		2	5	1	A3B1C1	2	1	1		Frontal Cortex	QSBB, UCL, London
		FTLD-TDP 4 (Type A)	M	58	65	7	1 day, 15:30:00	1400	PPA		0	2	1	A1B0C1	0	0	1		Frontal Cortex	QSBB, UCL, London
		FTLD-TDP 5 (Type A)	m	60			07:50:00	1243		GRN mutatie (Gly387fs)									middle frontal gyrus	Netherlands Brain Bank
		FTLD-Tau 1	M	55	66	11	2 days, 12:45:00	1208	Picks	MAPT R406W	0	0	0	A0B0C0	0	0	0		Frontal Cortex	QSBB, UCL, London
		FTLD-Tau 2	M	43	54	11	09:30:00	831	FTD	MAPT D252V	1	1	0	A1B1C0	1	0	0		Frontal Cortex	QSBB, UCL, London
		FTLD-Tau 3	M	59	69	10	1 day, 5:40:00	1170	bvFTD	MAPT c.915+16C>T	na	na	na	na	na	0	1		Frontal Cortex	QSBB, UCL, London
		PD 1	M	36	65	28	2 days, 23:00:00	1233	PD		1	0	0	A0B1C0	0	1	0	α-syn Braak 6 Diffuse neocortical	Cingulate Cortex	QSBB, UCL, London
		PD 2	F	61	76	15	3 days, 15:05:00	1274	PD		1	1	1	A1B1C1	1	1	0	α-syn Braak 6 Diffuse neocortical	Cingulate Cortex	QSBB, UCL, London
		PD 3	M	55	75	20	3 days, 16:50:00	1690	PD		1	1	1	A1B1C1	1	1	0	α-syn Braak 6 Diffuse neocortical	Cingulate Cortex	QSBB, UCL, London
