# Supplementary material for: Direct interaction between TDP-43 and Tau promotes their co-condensation, while suppressing Tau fibril formation and seeding
Source: EMBO J. 2025 Oct 17;44(24):7395–433. doi: 10.1038/s44318-025-00590-2 (PMC12706024; doi:10.1038/s44318-025-00590-2)
Supplement: Supplementary file 5 — Movie EV2 [file 44318_2025_590_MOESM5_ESM.zip]

Archive with 2 entries (2 files):
- MOVIE EV2.avi
- Movie EV2.txt
